# Supplementary material for: Overexpression of HVA1 Enhances Drought and Heat Stress Tolerance in Triticum aestivum Doubled Haploid Plants
Source: Cells. 2022 Mar 7;11(5):912. doi: 10.3390/cells11050912 (PMC8909738; doi:10.3390/cells11050912)
Supplement: Supplementary file 1 [file cells-11-00912-s001.zip]

Archive with 5 entries (4 files):
- cells-1629540-supplementary/
- cells-1629540-supplementary/Figure S1.tif
- cells-1629540-supplementary/Figure S2.tif
- cells-1629540-supplementary/Figure S3.tif
- cells-1629540-supplementary/Table S1.pdf
